# Supplementary material for: Downregulation of miR-192 Alleviates Oxidative Stress-Induced Porcine Granulosa Cell Injury by Directly Targeting Acvr2a
Source: Cells. 2022 Aug 1;11(15):2362. doi: 10.3390/cells11152362 (PMC9368079; doi:10.3390/cells11152362)
Supplement: Supplementary file 1 [file cells-11-02362-s001.zip]

Archive with 1 entries (1 files):
- cells-1822791-supplementary.pdf
